# Supplementary material for: The ECG spoke first: bifascicular block in acute anterior myocardial infarction
Source: Eur Heart J Case Rep. 2026 Mar 16;10(3):ytag201. doi: 10.1093/ehjcr/ytag201 (PMC13037466; doi:10.1093/ehjcr/ytag201)
Supplement: ytag201_Supplementary_Data [file ytag201_supplementary_data.zip]

Archive with 3 entries (3 files):
- Supplementary Figure 1.tiff
- Supplementary Figure 2.tiff
- Supplementary Figure 3.tiff
